# Supplementary material for: Origins of two hemiclonal hybrids among three Hexagrammos species (Teleostei: Hexagrammidae): genetic diversification through host switching
Source: Ecol Evol. 2016 Sep 14;6(19):7126–40. doi: 10.1002/ece3.2446 (PMC5513241; doi:10.1002/ece3.2446)
Supplement: Supplementary file 1 [file ECE3-6-7126-s001.xlsx]

## Sheet: Sheet1
	Table S1. Accession numbers of mtDNA sequences of specimens used in this study. These are deposited DNA Data Bank of Japan (DDBJ).
(a)	Species	Haplotype	Accession No. (12-16sRNA)	Accession No. (CO I)	Accession No. (Cyt b)
	Hoc/Hot	hap 1	AB755104	AB755150	AB755196
	Hoc/Hot	hap 2	AB755105	AB755151	AB755197
	Hoc/Hag	hap 3-1	AB755142	AB755188	AB755234
	Hoc/Hag	hap 3-2	AB755138	AB755184	AB755230
	Hoc/Hag	hap 4	AB755132	AB755178	AB755224
	Hoc	hap 5	AB755128	AB755174	AB755220
	Hoc	hap 6	AB755127	AB755173	AB755219
	Hoc/Hag	hap 7	AB755125	AB755171	AB755217
	Hoc	hap 8	AB755123	AB755169	AB755215
	Hoc	hap 9	AB755121	AB755167	AB755213
	Hoc	hap 10	AB755144	AB755190	AB755236
	Hoc	hap 11	AB755147	AB755193	AB755239
	Hoc	hap 12	AB755145	AB755191	AB755237
	Hoc	hap 13	AB755146	AB755192	AB755238
	Hoc	hap 14	AB755148	AB755194	AB755240
	Hoc	hap 15-1	AB755117	AB755163	AB755209
	Hoc/Hag	hap 15-2	LC129864	LC129866	LC129868
	Hoc	hap 15-3	AB755111	AB755157	AB755203
	Hoc	hap 16	AB755122	AB755168	AB755214
	Hoc	hap 17	AB755118	AB755164	AB755210
	Hoc	hap 18	LC129865	LC129867	LC129869
	Hoc	hap 19	AB755134	AB755180	AB755226
	Hoc	hap 20	AB755133	AB755179	AB755225
	Hoc	hap 21	AB755149	AB755195	AB755241
	Hoc/Hag	hap 22	AB755140	AB755186	AB755232
	Hoc/Hag	hap 23	AB755141	AB755187	AB755233
	Hoc	hap 24	AB755136	AB755182	AB755228
	Hoc/Hag	hap 25	AB755126	AB755172	AB755218
	Hoc	hap 26	AB755117	AB755163	AB755209
	Hoc	hap 27	AB755124	AB755170	AB755216
	Hoc	hap 28	AB755120	AB755166	AB755212
	Hoc	hap 29	AB755116	AB755162	AB755208
	Hoc	hap 30	AB755112	AB755158	AB755204
	Hoc	hap 31	AB755113	AB755159	AB755205
	Hoc	hap 32	AB755115	AB755161	AB755207
(b)	out-group	Sampling Island (country) / year	Accession No. (12-16sRNA)	Accession No. (CO I)	Accession No. (Cyt b)
	H. agrammus	Sado (J)/2012	LC128750	LC128742	LC128734
	H. otakii	Sado (J)/2012	LC128749	LC128741	LC128733
	H. decagrammus	Dutch (U)/2006	LC128746	LC128738	LC128730
	H. lagocephalus	Dutch (U)/2006	LC128747	LC128739	LC128731
	H. stelleri	Povov (R)/2007	LC128748	LC128740	LC128732
	Pleurogrammus azonus	Itrup (R)/2003	LC128743	LC128735	LC128727
	P. monopterygius	Kunashir (R)/2003	LC128744	LC128736	LC128728
